# Supplementary material for: Effect of Social Vulnerability Index on Betamethasone Timing in Patients at Risk of Preterm Birth
Source: J Clin Med. 2024 Dec 20;13(24):7798. doi: 10.3390/jcm13247798 (PMC11727978; doi:10.3390/jcm13247798)
Supplement: Supplementary file 1 [file jcm-13-07798-s001.zip]

Archive with 1 entries (1 files):
- jcm-3360596-supplementary.pdf
